# Supplementary material for: S/Se-Terchalcogenophene-C60 Dyads: Synthesis and Characterization of Optical and Photosensitizing Properties
Source: Materials (Basel). 2023 Mar 24;16(7):2605. doi: 10.3390/ma16072605 (PMC10095422; doi:10.3390/ma16072605)
Supplement: Supplementary file 1 [file materials-16-02605-s001.zip]

Archive with 1 entries (1 files):
- materials-2280392-supplementary.pdf
